# Supplementary material for: Knowledge on Stroke Recognition and Management among Emergency Department Healthcare Professionals in the Republic of Cyprus
Source: Healthcare (Basel). 2023 Dec 29;12(1):77. doi: 10.3390/healthcare12010077 (PMC10778653; doi:10.3390/healthcare12010077)
Supplement: Supplementary file 1 [file healthcare-12-00077-s001.zip]

Archive with 1 entries (1 files):
- healthcare-2740178-supplementary.pdf
